# Supplementary material for: Chitosan–Collagen Electrospun Nanofibers Loaded with Curcumin as Wound-Healing Patches
Source: Polymers (Basel). 2023 Jul 2;15(13):2931. doi: 10.3390/polym15132931 (PMC10347256; doi:10.3390/polym15132931)
Supplement: Supplementary file 1 [file polymers-15-02931-s001.zip]

Archive with 1 entries (1 files):
- polymers-2478277-supplementary.pdf
